# Supplementary material for: APOBEC3G Is a p53-Dependent Restriction Factor in Respiratory Syncytial Virus Infection of Human Cells Included in the p53/Immune Axis
Source: Int J Mol Sci. 2023 Nov 27;24(23):16793. doi: 10.3390/ijms242316793 (PMC10706465; doi:10.3390/ijms242316793)
Supplement: Supplementary file 1 [file ijms-24-16793-s001.zip]

Archive with 3 entries (3 files):
- IJMS Gladwell Table S2.xlsx
- IJMS Gladwell Table S3.xlsx
- IJMS_Gladwell_Supplementary material_acepted version.pdf
