# Supplementary material for: APOBEC3G Is a p53-Dependent Restriction Factor in Respiratory Syncytial Virus Infection of Human Cells Included in the p53/Immune Axis
Source: Int J Mol Sci. 2023 Nov 27;24(23):16793. doi: 10.3390/ijms242316793 (PMC10706465; doi:10.3390/ijms242316793)
Supplement: Supplementary file 1 [file ijms-24-16793-s001.zip › IJMS Gladwell Table S2.xlsx]

## Sheet: H1299_RSV DEGs_final
Official Symbol	fold change H1299_RSV vs H1299_Mock	P.Value	adj.P.Val	Accession	Official Full Name
ABCF1	-1.48435	0.000549292	0.00494363	NM_001090.2	ATP-binding cassette, sub-family F (GCN20), member 1			DEG also identified in A549
ABL1	-2.34639	1.20291e-07	1.42906e-05	NM_005157.3	c-abl oncogene 1, non-receptor tyrosine kinase
ALAS1	1.46257	2.68968e-05	0.000477432	NM_000688.4	aminolevulinate, delta-, synthase 1
ARG2	1.63956	0.000286732	0.0030967	NM_001172.3	arginase, type II
ATG12	1.85952	6.05267e-06	0.000164969	NM_004707.2	ATG12 autophagy related 12 homolog (S. cerevisiae)
ATG5	1.57291	0.00179273	0.0129864	NM_004849.2	ATG5 autophagy related 5 homolog (S. cerevisiae)
BCL6	-1.68994	0.000389204	0.00391843	NM_001706.2	B-cell CLL/lymphoma 6
C1QBP	1.83449	2.12469e-07	1.57758e-05	NM_001212.3	complement component 1, q subcomponent binding protein
C5	-2.07416	0.000144449	0.00178755	NM_001735.2	complement component 5
CASP2	-1.79768	1.01489e-05	0.000231864	NM_032982.2	caspase 2, apoptosis-related cysteine peptidase
CD40	-1.49949	0.000159334	0.00189288	NM_001250.4	CD40 molecule, TNF receptor superfamily member 5
CD58	1.90079	4.98256e-05	0.000704676	NM_001779.2	CD58 molecule
CD59	1.69618	4.0873e-07	2.69762e-05	NM_000611.4	CD59 molecule, complement regulatory protein
CD70	1.84889	0.000516519	0.00479394	NM_001252.2	CD70 molecule
CD83	-1.7366	4.50773e-05	0.000669398	NM_004233.3	CD83 molecule
CD9	1.67093	0.000563265	0.00499373	NM_001769.2	CD9 molecule
CDKN1A	1.91984	1.74101e-05	0.000341823	NM_000389.2	cyclin-dependent kinase inhibitor 1A (p21, Cip1)
CFD	-1.73938	1.78393e-05	0.000341823	NM_001928.2	complement factor D (adipsin)
CSF1	-1.71493	0.00122823	0.00958649	NM_000757.4	colony stimulating factor 1 (macrophage)
CUL9	-3.24674	1.6264e-07	1.51833e-05	NM_015089.2	cullin 9
CXCL11	3.39281	0.00230699	0.00983814	NM_005409.4	chemokine (C-X-C motif) ligand 11
EEF1G	-1.54929	4.8307e-09	1.43472e-06	NM_001404.4	eukaryotic translation elongation factor 1 gamma
FAS	1.86443	0.00272356	0.0188115	NM_000043.3	Fas (TNF receptor superfamily, member 6)
FCGRT	-2.00256	2.40792e-08	3.92378e-06	NM_004107.4	Fc fragment of IgG, receptor, transporter, alpha
FN1	-1.54767	0.000433899	0.00199796	NM_212482.1	fibronectin 1
GBP1	-1.57065	0.00152553	0.00774498	NM_002053.1	guanylate binding protein 1, interferon-inducible
HLA-B	-1.47947	0.000535535	0.00328493	NM_005514.6	major histocompatibility complex, class I, B
HPRT1	1.66401	2.41275e-06	9.1e-05	NM_000194.1	hypoxanthine phosphoribosyltransferase 1
ICAM1	-1.71798	2.45144e-06	9.1e-05	NM_000201.2	intercellular adhesion molecule 1
ICAM3	1.72465	0.000470796	0.00451053	NM_002162.3	intercellular adhesion molecule 3
ICAM5	-2.29037	0.0025898	0.00976226	NM_003259.3	intercellular adhesion molecule 5, telencephalin
IFIT2	-1.60221	0.000674673	0.00578153	NM_001547.4	interferon-induced protein with tetratricopeptide repeats 2
IFNAR1	-2.0466	0.000531641	0.00485838	NM_000629.2	interferon (alpha, beta and omega) receptor 1
IGF2R	-2.83224	2.60438e-06	9.1e-05	NM_000876.1	insulin-like growth factor 2 receptor
IKBKAP	-1.76572	2.73278e-05	0.000477432	NM_003640.3	inhibitor of kappa light polypeptide gene enhancer in B-cells, kinase complex-associated protein
IL11RA	-1.73865	0.000262628	0.00133334	NM_147162.1	interleukin 11 receptor, alpha
IL13RA1	-1.53266	4.0302e-05	0.000647011	NM_001560.2	interleukin 13 receptor, alpha 1
IL18R1	-2.94598	0.000358664	0.00367322	NM_003855.2	interleukin 18 receptor 1
IRAK1	-1.50976	0.000143548	0.00178755	NM_001569.3	interleukin-1 receptor-associated kinase 1
ITGAE	1.50259	0.000270879	0.00297967	NM_002208.4	integrin, alpha E (antigen CD103, human mucosal lymphocyte antigen 1; alpha polypeptide)
JAK1	-1.57404	2.98564e-05	0.00049263	NM_002227.1	Janus kinase 1
KLRAP1	1.70347	0.000868192	0.00376428	NR_028045.1	killer cell lectin-like receptor subfamily A pseudogene 1
KLRF1	-1.9154	0.000370195	0.00178777	NM_016523.1	killer cell lectin-like receptor subfamily F, member 1
LAMP3	-3.74838	2.64227e-08	3.92378e-06	NM_014398.3	lysosomal-associated membrane protein 3
LEF1	-1.66678	0.000719219	0.00585227	NM_016269.3	lymphoid enhancer-binding factor 1
MAP4K2	-1.98366	6.38767e-06	0.000164969	NM_004579.2	mitogen-activated protein kinase kinase kinase kinase 2
MAP4K4	-1.48552	4.62167e-06	5.38289e-05	NM_004834.3	mitogen-activated protein kinase kinase kinase kinase 4
MAPK11	-1.71294	0.0059658	0.0343999	NM_002751.5	mitogen-activated protein kinase 11
MAPKAPK2	-1.57361	7.48569e-06	7.94017e-05	NM_004759.3	mitogen-activated protein kinase-activated protein kinase 2
MIF	1.61168	0.000446533	0.00442068	NM_002415.1	macrophage migration inhibitory factor (glycosylation-inhibiting factor)
NFATC1	-1.5668	0.000124691	0.000903253	NM_172389.1	nuclear factor of activated T-cells, cytoplasmic, calcineurin-dependent 1
NFATC3	-1.54762	0.000966856	0.00769087	NM_004555.2	nuclear factor of activated T-cells, cytoplasmic, calcineurin-dependent 3
NFIL3	1.53639	0.0031579	0.0208421	NM_005384.2	nuclear factor, interleukin 3 regulated
NFKB2	-1.64121	3.41258e-06	0.000112615	NM_002502.2	nuclear factor of kappa light polypeptide gene enhancer in B-cells 2 (p49/p100)
NFKBIA	-1.76914	3.94555e-06	0.00012335	NM_020529.1	nuclear factor of kappa light polypeptide gene enhancer in B-cells inhibitor, alpha
NOD1	-1.62501	0.000691059	0.00578153	NM_006092.1	nucleotide-binding oligomerization domain containing 1
NOTCH2	-1.96471	9.89524e-07	5.34343e-05	NM_024408.3	notch 2
NT5E	-1.45907	1.56383e-05	0.000331114	NM_002526.2	5'-nucleotidase, ecto (CD73)
PDGFRB	-2.4742	0.00205514	0.00909978	NM_002609.3	platelet-derived growth factor receptor, beta polypeptide
PLAU	1.49624	7.22341e-06	0.000171628	NM_002658.2	plasminogen activator, urokinase
PML	-1.45456	0.000152151	0.00106209	NM_002675.3	promyelocytic leukemia
PPARG	-1.71858	0.00115957	0.00655986	NM_015869.3	peroxisome proliferator-activated receptor gamma
RAG1	-2.33215	0.000513819	0.00479394	NM_000448.2	recombination activating gene 1
RELB	-1.4927	0.000158037	0.00189288	NM_006509.2	v-rel reticuloendotheliosis viral oncogene homolog B
SERPING1	-2.23792	4.45001e-05	0.000669398	NM_000062.2	serpin peptidase inhibitor, clade G (C1 inhibitor), member 1
SKI	-1.94883	1.65172e-06	7.5471e-05	NM_003036.2	v-ski sarcoma viral oncogene homolog (avian)
SMAD3	-1.7948	1.36579e-06	6.76068e-05	NM_005902.3	SMAD family member 3
SOCS3	-1.73466	0.00454599	0.027276	NM_003955.3	suppressor of cytokine signaling 3
SPP1	1.71	0.00390499	0.0246445	NM_000582.2	secreted phosphoprotein 1
SRC	-1.89963	6.13956e-06	0.000164969	NM_005417.3	v-src sarcoma (Schmidt-Ruppin A-2) viral oncogene homolog (avian)
STAT2	-2.0665	9.7609e-07	5.34343e-05	NM_005419.2	signal transducer and activator of transcription 2, 113kDa
STAT3	-1.49903	2.09752e-05	0.000200956	NM_139276.2	signal transducer and activator of transcription 3 (acute-phase response factor)
STAT5B	-1.98248	2.95927e-05	0.00049263	NM_012448.3	signal transducer and activator of transcription 5B
STAT6	-1.73849	0.00649153	0.0367235	NM_003153.3	signal transducer and activator of transcription 6, interleukin-4 induced
TAP1	-1.50208	2.17393e-05	0.00020497	NM_000593.5	transporter 1, ATP-binding cassette, sub-family B (MDR/TAP)
TAPBP	-1.57118	0.000463379	0.00451053	NM_003190.4	TAP binding protein (tapasin)
TFRC	3.45696	7.80777e-12	4.63782e-09	NM_003234.1	transferrin receptor (p90, CD71)
TGFBR2	-1.49595	0.000303248	0.00197944	NM_001024847.1	transforming growth factor, beta receptor II (70/80kDa)
TMEM173	-1.95193	5.01741e-06	0.000149017	NM_198282.1	transmembrane protein 173; stimulator of interferon response cGAMP interactor 1
TNFAIP3	-1.54704	0.00600743	0.0343999	NM_006290.2	tumor necrosis factor, alpha-induced protein 3
TNFRSF10C	-2.99697	0.000217565	0.00253399	NM_003841.3	tumor necrosis factor receptor superfamily, member 10c, decoy without an intracellular domain
TNFRSF1B	-1.89673	0.00161585	0.0121496	NM_001066.2	tumor necrosis factor receptor superfamily, member 1B
TNFSF4	-1.76007	0.00199135	0.00907533	NM_003326.2	tumor necrosis factor (ligand) superfamily, member 4
TOLLIP	-1.90397	1.80911e-06	7.67581e-05	NM_019009.2	toll interacting protein
TRAF1	-2.86239	1.78927e-07	1.51833e-05	NM_005658.3	TNF receptor-associated factor 1
TRAF3	-1.70894	0.000262109	0.0029376	NM_145725.1	TNF receptor-associated factor 3
TYK2	-1.66518	6.78872e-06	0.000168021	NM_003331.3	tyrosine kinase 2

## Sheet: A549_RSV DEGs_final
Official Symbol	fold change A549_RSV vs A549_Mock	P.Value	adj.P.Val	Accession	Official Full Name
ABCB1	-1.63618	0.000195454	0.0006486	NM_000927.3	ATP-binding cassette, sub-family B (MDR/TAP), member 1			DEG also identified in H1299
CCRL1	22.8873	3.69185e-10	3.27307e-09	NM_016557.2	chemokine (C-C motif) receptor-like 1
ADA	-1.63198	5.64043e-05	0.0002081	NM_000022.2	adenosine deaminase
CD97	2.2875	1.06924e-08	7.38521e-08	NM_078481.2	CD97 molecule
APP	1.50174	4.67995e-06	2.17179e-05	NM_000484.3	amyloid beta (A4) precursor protein
ATG12	2.2432	1.30426e-05	5.34298e-05	NM_004707.2	ATG12 autophagy related 12 homolog (S. cerevisiae)
B2M	14.0755	4.94342e-17	9.78796e-15	NM_004048.2	beta-2-microglobulin
BATF3	2.36496	1.62684e-08	1.08578e-07	NM_018664.2	basic leucine zipper transcription factor, ATF-like 3
BCL10	1.7327	4.86583e-06	2.24054e-05	NM_003921.2	B-cell CLL/lymphoma 10
BCL2L11	1.65836	0.000489214	0.00149022	NM_138621.4	BCL2-like 11 (apoptosis facilitator)
BCL3	1.61441	6.79011e-07	2.9227e-06	NM_005178.2	B-cell CLL/lymphoma 3
BCL6	1.5981	0.000162571	0.000554985	NM_001706.2	B-cell CLL/lymphoma 6
BST1	1.70506	1.01692e-05	4.34571e-05	NM_004334.2	bone marrow stromal cell antigen 1
BST2	365.887	8.37303e-13	1.55924e-11	NM_004335.2	bone marrow stromal cell antigen 2
C1R	15.144	3.72345e-15	2.01066e-13	NM_001733.4	complement component 1, r subcomponent
C1S	11.7749	9.93094e-14	2.45791e-12	NM_001734.2	complement component 1, s subcomponent
C2	2.0168	0.00248563	0.0061692	NM_000063.3	complement component 2
C3	6.56726	1.95223e-11	2.57695e-10	NM_000064.2	complement component 3
C4A/B	5.93744	1.15447e-06	5.86118e-06	NM_007293.2	complement component 4A (Rodgers blood group)/complement component 4B (Chido blood group)
C5	-1.77239	1.11381e-05	4.69221e-05	NM_001735.2	complement component 5
C6	1.63521	0.00112185	0.00273066	NM_000065.2	complement component 6
CASP1	74.7615	1.13216e-13	2.69002e-12	NM_001223.3	caspase 1, apoptosis-related cysteine peptidase (interleukin 1, beta, convertase)
CASP2	1.51991	0.000105489	0.000370772	NM_032982.2	caspase 2, apoptosis-related cysteine peptidase
CASP3	1.45937	0.000596507	0.00178053	NM_032991.2	caspase 3, apoptosis-related cysteine peptidase
CASP8	2.38718	7.93749e-09	5.54691e-08	NM_001228.4	caspase 8, apoptosis-related cysteine peptidase
CCL19	2.88675	0.00190647	0.00490236	NM_006274.2	chemokine (C-C motif) ligand 19
CCL2	5.0757	5.6218e-14	1.74449e-12	NM_002982.3	chemokine (C-C motif) ligand 2
CCL20	15.6546	9.56836e-14	2.45791e-12	NM_004591.1	chemokine (C-C motif) ligand 20
CCL22	6.40123	2.90844e-05	0.000112916	NM_002990.3	chemokine (C-C motif) ligand 22
CCL3	159.821	1.251e-09	1.00418e-08	NM_002983.2	chemokine (C-C motif) ligand 3
CCL4	50.7663	6.78505e-10	5.67651e-09	NM_002984.2	chemokine (C-C motif) ligand 4
CCL5	268.241	5.87369e-14	1.74449e-12	NM_002985.2	chemokine (C-C motif) ligand 5
CCL7	2.15296	4.4268e-05	0.000142136	NM_006273.2	chemokine (C-C motif) ligand 7
CCL8	2.41399	4.60461e-07	2.02603e-06	NM_005623.2	chemokine (C-C motif) ligand 8
CCRL2	5.32134	0.000112821	0.000394209	NM_003965.4	chemokine (C-C motif) receptor-like 2
CD14	-1.88164	0.00395355	0.00943136	NM_000591.2	CD14 molecule
CD164	1.75652	1.29753e-07	7.86464e-07	NM_006016.4	CD164 molecule, sialomucin
CD24	-1.96109	2.23617e-07	1.2772e-06	NM_013230.2	CD24 molecule
CD244	4.00419	0.00165508	0.00435009	NM_016382.2	CD244 molecule, natural killer cell receptor 2B4
CD274	26.0296	3.42169e-10	3.07952e-09	NM_014143.3	CD274 molecule
CD36	1.94615	6.1805e-05	0.000195278	NM_001001548.2	CD36 molecule (thrombospondin receptor)
CD3EAP	-2.18852	1.58169e-06	7.82939e-06	NM_012099.1	CD3e molecule, epsilon associated protein
CD40	3.07971	5.74379e-10	4.87402e-09	NM_001250.4	CD40 molecule, TNF receptor superfamily member 5
CD55	-1.64296	0.00152638	0.00407695	NM_000574.3	CD55 molecule, decay accelerating factor for complement (Cromer blood group)
CD58	1.62242	0.000133976	0.000462686	NM_001779.2	CD58 molecule
CD74	7.61215	1.15256e-07	7.13147e-07	NM_001025159.1	CD74 molecule, major histocompatibility complex, class II invariant chain
CD82	3.79859	1.77996e-06	8.68143e-06	NM_002231.3	CD82 molecule
CD83	1.75909	0.00110282	0.00308997	NM_004233.3	CD83 molecule
CD8A	1.88264	4.60461e-07	2.02603e-06	NM_001768.5	CD8a molecule
CDKN1A	1.9405	2.19602e-07	1.26644e-06	NM_000389.2	cyclin-dependent kinase inhibitor 1A (p21, Cip1)
CEACAM1	26.8303	3.04331e-11	3.84622e-10	NM_001712.3	carcinoembryonic antigen-related cell adhesion molecule 1 (biliary glycoprotein)
CEACAM6	-1.58813	5.16711e-06	2.36097e-05	NM_002483.4	carcinoembryonic antigen-related cell adhesion molecule 6 (non-specific cross reacting antigen)
CEBPB	1.70855	7.01682e-05	0.000254146	NM_005194.2	CCAAT/enhancer binding protein (C/EBP), beta
CFB	120.061	9.40337e-16	7.97943e-14	NM_001710.5	complement factor B
CFD	1.52504	3.01253e-05	0.000116198	NM_001928.2	complement factor D (adipsin)
CFH	3.62895	3.90289e-10	3.40929e-09	NM_001014975.2	complement factor H
CLEC4E	4.01063	6.00383e-08	3.86761e-07	NM_014358.2	C-type lectin domain family 4, member E
CLEC5A	4.48154	0.000782222	0.00226654	NM_013252.2	C-type lectin domain family 5, member A
CSF1	7.02474	2.68778e-10	2.4946e-09	NM_000757.4	colony stimulating factor 1 (macrophage)
CSF2	6.70887	5.67399e-07	3.03635e-06	NM_000758.2	colony stimulating factor 2 (granulocyte-macrophage)
sCTLA4 (soluble form)	2.73105	3.53832e-06	1.65493e-05	NM_001037631.1	cytotoxic T-lymphocyte-associated protein 4
CTSS	18.5067	2.69687e-14	1.00121e-12	NM_004079.3	cathepsin S
CUL9	-1.72839	0.00032185	0.0010334	NM_015089.2	cullin 9
CX3CL1	23.4795	1.90941e-11	2.57695e-10	NM_002996.3	chemokine (C-X3-C motif) ligand 1
CXCL1	3.18396	2.66277e-13	5.64888e-12	NM_001511.1	chemokine (C-X-C motif) ligand 1 (melanoma growth stimulating activity, alpha)
IL8	6.16589	2.17763e-12	3.49598e-11	NM_000584.2	interleukin 8
CXCL10	1031.51	2.62984e-12	4.11086e-11	NM_001565.1	chemokine (C-X-C motif) ligand 10
CXCL11	491.285	1.55696e-12	2.72011e-11	NM_005409.4	chemokine (C-X-C motif) ligand 11
CXCL2	3.02092	5.53323e-12	7.82557e-11	NM_002089.3	chemokine (C-X-C motif) ligand 2
CXCR4	2.83928	4.77423e-10	2.98881e-09	NM_003467.2	chemokine (C-X-C motif) receptor 4
DPP4	3.04846	4.28253e-05	0.000162027	NM_001935.3	dipeptidyl-peptidase 4
EBI3	2.68806	5.79367e-05	0.000212435	NM_005755.2	Epstein-Barr virus induced 3
EGR1	6.66136	7.44341e-09	5.26356e-08	NM_001964.2	early growth response 1
ETS1	1.64302	0.00110173	0.00308997	NM_005238.3	v-ets erythroblastosis virus E26 oncogene homolog 1 (avian)
FAS	2.51088	5.94776e-07	3.15444e-06	NM_000043.3	Fas (TNF receptor superfamily, member 6)
FCER1G	4.84492	0.000551818	0.00167235	NM_004106.1	Fc fragment of IgE, high affinity I, receptor for; gamma polypeptide
FN1	1.84171	7.8549e-07	4.05723e-06	NM_212482.1	fibronectin 1
GBP1	160.154	1.82551e-16	2.71088e-14	NM_002053.1	guanylate binding protein 1, interferon-inducible
GBP5	6.64755	5.67215e-07	3.03635e-06	NM_052942.3	guanylate binding protein 5
HAVCR2	3.70741	0.000209417	0.000691076	NM_032782.3	hepatitis A virus cellular receptor 2
HFE	1.75086	0.000405167	0.00125349	NM_139011.2	hemochromatosis
HLA-A	14.0082	9.88908e-11	1.01278e-09	NM_002116.5	major histocompatibility complex, class I, A
HLA-B	229.516	2.5446e-14	1.00121e-12	NM_005514.6	major histocompatibility complex, class I, B
HLA-C	16.2031	1.29018e-09	1.02182e-08	NM_002117.4	major histocompatibility complex, class I, C
HLA-DMA	-1.50963	0.00232748	0.00585814	NM_006120.3	major histocompatibility complex, class II, DM alpha
HLA-DMB	-4.39251	2.15039e-09	1.6807e-08	NM_002118.3	major histocompatibility complex, class II, DM beta
HLA-DOB	1.91723	0.00101134	0.00290211	NM_002120.3	major histocompatibility complex, class II, DO beta
HRAS	-1.67475	4.81221e-05	0.00017981	NM_005343.2	v-Ha-ras Harvey rat sarcoma viral oncogene homolog
ICAM1	9.89277	1.34882e-13	3.08153e-12	NM_000201.2	intercellular adhesion molecule 1
ICAM3	-1.88492	0.000589559	0.00176868	NM_002162.3	intercellular adhesion molecule 3
ICAM4	8.28765	0.000475876	0.00145706	NM_001039132.1	intercellular adhesion molecule 4 (Landsteiner-Wiener blood group)
ICAM5	2.935	8.34723e-05	0.000256905	NM_003259.3	intercellular adhesion molecule 5, telencephalin
IDO1	1105.46	1.88137e-12	3.19295e-11	NM_002164.3	indoleamine 2,3-dioxygenase 1
IFI16	46.7753	4.50222e-12	6.52273e-11	NM_005531.1	interferon, gamma-inducible protein 16
IFI35	23.6978	1.22295e-11	1.68938e-10	NM_005533.3	interferon-induced protein 35
IFIH1	53.3343	1.69572e-15	1.25907e-13	NM_022168.2	interferon induced with helicase C domain 1
IFIT2	815.742	9.63407e-19	5.72264e-16	NM_001547.4	interferon-induced protein with tetratricopeptide repeats 2
IFITM1	2374.35	3.15141e-16	3.74388e-14	NM_003641.3	interferon induced transmembrane protein 1 (9-27)
IFNAR2	1.85746	3.45154e-07	1.91609e-06	NM_000874.3	interferon (alpha, beta and omega) receptor 2
IFNB1	230.599	6.06544e-11	6.67198e-10	NM_002176.2	interferon, beta 1, fibroblast
IFNGR1	2.2576	4.88531e-09	3.53887e-08	NM_000416.1	interferon gamma receptor 1
IL29	1001.87	5.0787e-11	5.75161e-10	NM_172140.1	interleukin 29 (interferon, lambda 1)
IL28A	851.143	1.98072e-12	3.26819e-11	NM_172138.1	interleukin 28A (interferon, lambda 2)
IL28A/B	63.1267	1.95454e-10	1.87258e-09	NM_172139.2	interleukin 28A (interferon, lambda 2)/interleukin 28B (interferon, lambda 3)
IKBKAP	-1.83195	1.075e-05	4.56107e-05	NM_003640.3	inhibitor of kappa light polypeptide gene enhancer in B-cells, kinase complex-associated protein
IKBKE	4.73961	1.44457e-10	1.43013e-09	NM_014002.2	inhibitor of kappa light polypeptide gene enhancer in B-cells, kinase epsilon
IL10RA	2.54131	0.00189099	0.00488368	NM_001558.2	interleukin 10 receptor, alpha
IL12A	4.31834	1.22721e-06	6.17767e-06	NM_000882.2	interleukin 12A (natural killer cell stimulatory factor 1, cytotoxic lymphocyte maturation factor 1, p35)
IL18	-1.65464	2.21334e-06	1.05178e-05	NM_001562.2	interleukin 18 (interferon-gamma-inducing factor)
IL18R1	3.77044	2.16826e-06	1.03867e-05	NM_003855.2	interleukin 18 receptor 1
IL18RAP	2.20066	7.39195e-05	0.000231096	NM_003853.2	interleukin 18 receptor accessory protein
IL1A	14.6032	3.04622e-08	1.98841e-07	NM_000575.3	interleukin 1, alpha
IL1B	8.24776	7.24009e-06	3.13913e-05	NM_000576.2	interleukin 1, beta
IL1R2	2.15083	0.00190105	0.00429805	NM_173343.1	interleukin 1 receptor, type II
IL1RAP	2.02004	5.21492e-06	2.36463e-05	NM_002182.2	interleukin 1 receptor accessory protein
IL1RN	7.44337	3.12233e-06	1.47196e-05	NM_000577.3	interleukin 1 receptor antagonist
IL23A	5.05993	6.23432e-06	2.75138e-05	NM_016584.2	interleukin 23, alpha subunit p19
IL2RB	2.83478	0.000232495	0.000762996	NM_000878.2	interleukin 2 receptor, beta
IL2RG	8.25629	7.65909e-05	0.000275727	NM_000206.1	interleukin 2 receptor, gamma
IL32	1.68705	0.00170621	0.00391309	NM_001012633.1	interleukin 32
IL4R	2.29581	1.61628e-08	1.08578e-07	NM_000418.2	interleukin 4 receptor
IL6	33.2615	5.42524e-13	1.0742e-11	NM_000600.1	interleukin 6 (interferon, beta 2)
IL7	5.3922	9.32422e-05	0.000329678	NM_000880.2	interleukin 7
IL7R	3.07223	1.25448e-05	5.17473e-05	NM_002185.2	interleukin 7 receptor
IRAK2	4.10502	8.39996e-13	1.55924e-11	NM_001570.3	interleukin-1 receptor-associated kinase 2
IRF1	13.6131	8.51039e-14	2.36105e-12	NM_002198.1	interferon regulatory factor 1
IRF4	3.96551	0.00133691	0.0036765	NM_002460.1	interferon regulatory factor 4
IRF7	98.8075	5.13191e-11	5.75161e-10	NM_001572.3	interferon regulatory factor 7
IRF8	3.65064	2.38038e-05	9.48958e-05	NM_002163.2	interferon regulatory factor 8
ITGA5	3.3108	2.7911e-11	3.60416e-10	NM_002205.2	integrin, alpha 5 (fibronectin receptor, alpha polypeptide)
ITGAE	-2.24614	1.01307e-07	6.33432e-07	NM_002208.4	integrin, alpha E (antigen CD103, human mucosal lymphocyte antigen 1; alpha polypeptide)
ITGAX	2.63549	0.00025384	0.000828468	NM_000887.3	integrin, alpha X (complement component 3 receptor 4 subunit)
ITGB2	2.10212	0.00245274	0.00612155	NM_000211.2	integrin, beta 2 (complement component 3 receptor 3 and 4 subunit)
JAK2	2.65404	2.07921e-08	1.37228e-07	NM_004972.2	Janus kinase 2
KCNJ2	2.55574	2.43296e-05	9.63453e-05	NM_000891.2	potassium inwardly-rectifying channel, subfamily J, member 2
LAMP3	319.703	1.74312e-14	7.39581e-13	NM_014398.3	lysosomal-associated membrane protein 3
LIF	1.92542	2.08898e-07	1.22857e-06	NM_002309.3	leukemia inhibitory factor (cholinergic differentiation factor)
LILRA6	2.06105	1.2671e-06	5.19074e-06	NM_024318.2	leukocyte immunoglobulin-like receptor, subfamily A (with TM domain), member 6
LTA	2.49888	0.00152064	0.00407695	NM_000595.2	lymphotoxin alpha (TNF superfamily, member 1)
MAF	3.93145	0.00163512	0.00431673	NM_005360.4	v-maf musculoaponeurotic fibrosarcoma oncogene homolog (avian)
MAP4K2	-2.49533	6.93609e-07	3.64605e-06	NM_004579.2	mitogen-activated protein kinase kinase kinase kinase 2
MASP1	3.91747	0.00153057	0.00407695	NM_139125.3	mannan-binding lectin serine peptidase 1 (C4/C2 activating component of Ra-reactive factor)
MBP	2.03212	1.25908e-06	6.28484e-06	NM_002385.2	myelin basic protein
MCL1	2.52002	7.73415e-10	6.29327e-09	NM_021960.3	myeloid cell leukemia sequence 1 (BCL2-related)
MUC1	12.5182	2.66191e-13	5.64888e-12	NM_001018017.1	mucin 1, cell surface associated
MX1	784.012	3.93484e-16	3.8955e-14	NM_002462.2	myxovirus (influenza virus) resistance 1, interferon-inducible protein p78 (mouse)
MYD88	8.91898	9.70207e-15	4.4331e-13	NM_002468.3	myeloid differentiation primary response gene (88)
NCAM1	2.3554	0.00211561	0.00534753	NM_000615.5	neural cell adhesion molecule 1
NFATC3	1.58606	5.45901e-05	0.000202666	NM_004555.2	nuclear factor of activated T-cells, cytoplasmic, calcineurin-dependent 3
NFIL3	4.84495	2.50994e-10	2.36652e-09	NM_005384.2	nuclear factor, interleukin 3 regulated
NFKB1	2.38998	2.13842e-07	1.24532e-06	NM_003998.2	nuclear factor of kappa light polypeptide gene enhancer in B-cells 1
NFKB2	2.7057	7.23442e-10	5.96839e-09	NM_002502.2	nuclear factor of kappa light polypeptide gene enhancer in B-cells 2 (p49/p100)
NFKBIA	2.42137	1.17965e-10	1.18764e-09	NM_020529.1	nuclear factor of kappa light polypeptide gene enhancer in B-cells inhibitor, alpha
NFKBIZ	5.25364	1.84944e-10	1.80093e-09	NM_001005474.1	nuclear factor of kappa light polypeptide gene enhancer in B-cells inhibitor, zeta
NOD1	2.50568	3.16015e-07	1.77088e-06	NM_006092.1	nucleotide-binding oligomerization domain containing 1
NOD2	10.1994	4.24373e-07	2.33405e-06	NM_022162.1	nucleotide-binding oligomerization domain containing 2
NOS2	3.44689	0.000132462	0.000460131	NM_000625.4	nitric oxide synthase 2, inducible
NOTCH1	1.88557	7.77819e-05	0.000278328	NM_017617.3	notch 1
NT5E	3.24673	3.19478e-10	2.91954e-09	NM_002526.2	5'-nucleotidase, ecto (CD73)
PDCD1LG2	12.3723	9.0352e-07	4.62664e-06	NM_025239.3	programmed cell death 1 ligand 2
PECAM1	1.50601	0.00313331	0.0067696	NM_000442.3	platelet/endothelial cell adhesion molecule
PIGR	13.511	1.31818e-07	7.90908e-07	NM_002644.2	polymeric immunoglobulin receptor
PLAU	1.79392	1.78306e-06	8.68143e-06	NM_002658.2	plasminogen activator, urokinase
PLAUR	6.32239	8.09949e-11	8.59124e-10	NM_001005376.1	plasminogen activator, urokinase receptor
PML	10.3027	3.80979e-12	5.8026e-11	NM_002675.3	promyelocytic leukemia
POU2F2	2.56777	0.000279278	0.00090651	NM_002698.2	POU class 2 homeobox 2
PRDM1	1.70177	0.00202609	0.00514315	NM_001198.3	PR domain containing 1, with ZNF domain
PSMB10	19.9674	4.28756e-11	5.19757e-10	NM_002801.2	proteasome (prosome, macropain) subunit, beta type, 10
PSMB8	10.2101	2.20619e-15	1.31047e-13	NM_004159.4	proteasome (prosome, macropain) subunit, beta type, 8 (large multifunctional peptidase 7)
PSMB9	15.7855	5.0878e-14	1.74449e-12	NM_002800.4	proteasome (prosome, macropain) subunit, beta type, 9 (large multifunctional peptidase 2)
PTGS2	3.70582	2.90407e-09	2.18356e-08	NM_000963.1	prostaglandin-endoperoxide synthase 2 (prostaglandin G/H synthase and cyclooxygenase)
RARRES3	47.7523	2.65255e-17	7.87806e-15	NM_004585.3	retinoic acid receptor responder (tazarotene induced) 3
RELA	2.03233	0.000326381	0.00104231	NM_021975.2	v-rel reticuloendotheliosis viral oncogene homolog A (avian)
RELB	2.51634	6.05535e-08	3.86761e-07	NM_006509.2	v-rel reticuloendotheliosis viral oncogene homolog B
RUNX1	2.12075	0.000178802	0.000603456	NM_001754.4	runt-related transcription factor 1
SELE	4.49244	0.000151946	0.000521711	NM_000450.2	selectin E
SELL	4.93581	8.01358e-05	0.000285034	NR_029467.1	selectin L
SERPING1	38.9829	3.30834e-11	4.09408e-10	NM_000062.2	serpin peptidase inhibitor, clade G (C1 inhibitor), member 1
SLAMF7	2.59751	2.00687e-05	8.16493e-05	NM_021181.3	SLAM family member 7
SLC2A1	4.52829	5.16397e-09	3.69566e-08	NM_006516.2	solute carrier family 2 (facilitated glucose transporter), member 1
SOCS1	25.4179	5.78637e-14	1.74449e-12	NM_003745.1	suppressor of cytokine signaling 1
SOCS3	3.65136	2.0663e-07	1.22738e-06	NM_003955.3	suppressor of cytokine signaling 3
SPP1	2.42537	1.20401e-08	8.22048e-08	NM_000582.2	secreted phosphoprotein 1
STAT1	9.07293	5.9783e-15	2.95926e-13	NM_007315.2	signal transducer and activator of transcription 1, 91kDa
STAT2	19.3922	2.14886e-15	1.31047e-13	NM_005419.2	signal transducer and activator of transcription 2, 113kDa
STAT3	1.68845	5.28076e-06	2.37634e-05	NM_139276.2	signal transducer and activator of transcription 3 (acute-phase response factor)
STAT5A	4.39613	4.72608e-07	2.5755e-06	NM_003152.2	signal transducer and activator of transcription 5A
STAT6	2.47388	2.82397e-09	2.16945e-08	NM_003153.3	signal transducer and activator of transcription 6, interleukin-4 induced
TAGAP	2.65901	0.000649744	0.00192974	NM_054114.3	T-cell activation RhoGTPase activating protein
TAP1	12.1654	5.18657e-10	4.46496e-09	NM_000593.5	transporter 1, ATP-binding cassette, sub-family B (MDR/TAP)
TAP2	9.80156	5.06838e-11	5.75161e-10	NM_000544.3	transporter 2, ATP-binding cassette, sub-family B (MDR/TAP)
TAPBP	3.76057	9.09536e-11	9.47832e-10	NM_003190.4	TAP binding protein (tapasin)
TBX21	4.73773	4.81308e-05	0.00017981	NM_013351.1	T-box 21
TCF4	1.95001	9.18062e-06	3.95166e-05	NM_003199.1	transcription factor 4
TGFBR1	-1.56387	2.53523e-05	8.55639e-05	NM_004612.2	transforming growth factor, beta receptor 1
THY1	-1.97176	0.000257686	0.000708638	NM_006288.2	Thy-1 cell surface antigen
TICAM1	2.16294	2.0255e-06	9.78166e-06	NM_014261.1	toll-like receptor adaptor molecule 1
TLR2	3.5076	1.18316e-05	4.94928e-05	NM_003264.3	toll-like receptor 2
TLR3	20.9068	3.5187e-13	7.20727e-12	NM_003265.2	toll-like receptor 3
TLR5	1.95712	0.00139433	0.00332624	NM_003268.3	toll-like receptor 5
TLR9	2.70797	0.0085402	0.0177921	NM_017442.2	toll-like receptor 9
TMEM173	14.0303	4.89628e-11	5.75161e-10	NM_198282.1	transmembrane protein 173;Stimulator Of Interferon Response CGAMP Interactor 1;
TNF	11.6889	3.12211e-09	2.31816e-08	NM_000594.2	tumor necrosis factor
TNFAIP3	5.25814	1.20017e-12	2.1603e-11	NM_006290.2	tumor necrosis factor, alpha-induced protein 3
TNFAIP6	2.60771	2.23689e-05	8.97778e-05	NM_007115.2	tumor necrosis factor, alpha-induced protein 6
TNFRSF10C	1.97264	0.00183799	0.00476893	NM_003841.3	tumor necrosis factor receptor superfamily, member 10c, decoy without an intracellular domain
TNFRSF11A	2.58936	1.26144e-07	7.72467e-07	NM_003839.2	tumor necrosis factor receptor superfamily, member 11a, NFKB activator
TNFRSF14	9.66278	5.8807e-06	2.62642e-05	NM_003820.2	tumor necrosis factor receptor superfamily, member 14
TNFRSF17	4.30342	0.00076757	0.00223498	NM_001192.2	tumor necrosis factor receptor superfamily, member 17
TNFRSF1B	15.1492	2.84877e-09	2.16945e-08	NM_001066.2	tumor necrosis factor receptor superfamily, member 1B
TNFRSF9	2.52793	6.45304e-06	2.81846e-05	NM_001561.4	tumor necrosis factor receptor superfamily, member 9
TNFSF10	164.963	8.74464e-14	2.36105e-12	NM_003810.2	tumor necrosis factor (ligand) superfamily, member 10
TNFSF13B	111.84	3.93749e-12	5.84717e-11	NM_006573.4	tumor necrosis factor (ligand) superfamily, member 13b
TNFSF15	-3.99786	7.36441e-11	7.95356e-10	NM_001204344.1	tumor necrosis factor (ligand) superfamily, member 15
TRAF1	8.79143	4.00421e-09	2.93642e-08	NM_005658.3	TNF receptor-associated factor 1
VTN	3.39894	2.50618e-07	1.41778e-06	NM_000638.3	vitronectin
ZEB1	1.79313	0.000345806	0.0010926	NM_001128128.1	zinc finger E-box binding homeobox 1
