# Supplementary material for: APOBEC3G Is a p53-Dependent Restriction Factor in Respiratory Syncytial Virus Infection of Human Cells Included in the p53/Immune Axis
Source: Int J Mol Sci. 2023 Nov 27;24(23):16793. doi: 10.3390/ijms242316793 (PMC10706465; doi:10.3390/ijms242316793)
Supplement: Supplementary file 1 [file ijms-24-16793-s001.zip › IJMS Gladwell Table S3.xlsx]

## Sheet: Table S3
Gene	fold change A549_RSV DEGs vs H1299_RSV DEGs	P.Value	adj.P.Val	p53 Cistrome	p53 binding Promoter_TSS region#	p53 binding intragenic region#	Expression (no. data sets)	USCS GeneHancer signature
IFITM1	2563.18	4.64906e-13	3.06838e-11	NO	NO	NO	DW (1)	YES		# YES: binding in more than two data sets
CXCL10	1561.08	2.2527e-09	3.61649e-08	NO	NO	NO	UP (1)	YES			p53 cistrome tarrget genes
IDO1	1466.07	1.55793e-09	2.57058e-08	NO	NO	NO	NO	YES
IFIT2	1306.99	5.67414e-17	3.37044e-14	NO	1	NO	UP (1)	YES
LAMP3	1198.37	1.17915e-14	3.50209e-12	NO	1	NO	UP (1)	YES
MX1	825.196	1.20258e-11	5.49486e-10	YES	YES	1	UP (1); DW (1)	YES
IL28A	784.495	1.20064e-09	2.22869e-08	NO	NO	NO	NO	YES
IL29	717.247	1.12268e-07	1.11939e-06	NO	NO	NO	NO	YES
HLA-B	339.563	1.13026e-13	1.11138e-11	YES	NO	YES	UP (1)	YES
GBP1	251.546	1.08534e-13	1.11138e-11	NO	NO	NO	DW (2)	YES
BST2	241.111	2.7785e-08	3.58789e-07	NO	1	1	UP (1)	NO
TNFSF10	225.13	1.16063e-07	1.13018e-06	NO	YES	NO	NO	NO
CCL3	195.754	8.13913e-07	6.27876e-06	NO	1	1	NO	NO
CCL5	180.225	4.92061e-08	5.84568e-07	NO	NO	NO	NO	YES
IFNB1	159.086	7.8703e-08	8.65734e-07	NO	NO	NO	NO	YES
CXCL11	144.802	9.95688e-08	1.04002e-06	NO	NO	NO	NO	YES
IRF7	140.031	1.346e-09	2.35154e-08	NO	NO	NO	NO	NO
SERPING1	87.2407	3.10365e-11	1.22904e-09	NO	NO	NO	NO	NO
CFB	85.8108	2.59509e-10	6.16594e-09	NO	NO	YES	UP (1)	NO
TNFSF13B	77.5474	1.66285e-08	2.29705e-07	NO	NO	NO	NO	YES
IFIH1	68.8348	2.42489e-14	3.60097e-12	NO	1	NO	UP (1)	NO
IFI16	65.1142	3.80328e-10	7.79017e-09	YES	YES	NO	DW (2); UP (1)	NO
CASP1	49.1306	7.1758e-10	1.42081e-08	NO	YES	1	UP (2)	YES
RARRES3	40.3546	7.36635e-12	3.64634e-10	NO	NO	YES	NO	YES
STAT2	40.0739	2.38007e-14	3.60097e-12	NO	1	1	UP (2)	YES
IL28A/B	39.4101	3.22314e-06	2.01384e-05	NO	NO	NO	NO	YES
CX3CL1	34.3122	3.25607e-08	4.11512e-07	NO	NO	NO	NO	NO
CD274	32.1474	1.6745e-07	1.59703e-06	NO	NO	YES	NO	YES
CEACAM1	30.7187	2.51952e-05	0.000127914	NO	NO	NO	UP (5)	YES
IL6	30.0421	2.95475e-07	2.58106e-06	NO	YES	NO	NO	NO
CCL4	29.8959	4.38864e-06	2.63318e-05	NO	NO	NO	NO	YES
TNFRSF1B	28.7341	4.24128e-09	6.29278e-08	NO	YES	YES	NO	YES
TMEM173	27.3863	2.189e-11	9.28762e-10	NO	NO	YES	UP (2)	YES
TRAF1	25.1645	2.22592e-10	5.50914e-09	YES	YES	YES	UP (1)	NO
TLR3	25.0702	4.46027e-11	1.60195e-09	YES	YES	NO	UP (2)	NO
CCRL1	24.0609	7.89319e-07	6.25141e-06	NO	NO	NO	UP (1)	YES
IFI35	23.6709	4.03539e-09	6.14621e-08	NO	YES	NO	NO	NO
HLA-C	20.3523	5.8844e-08	6.7218e-07	NO	NO	NO	NO	NO
SOCS1	19.7014	2.82522e-10	6.38468e-09	NO	YES	YES	NO	YES
TAP1	18.2734	4.41141e-08	5.34771e-07	YES	YES	NO	UP (9)	NO
HLA-A	18.1325	4.3435e-09	6.29278e-08	NO	NO	NO	NO	YES
C1R	17.071	2.91464e-06	1.88185e-05	NO	NO	YES	UP (1)	NO
IRF1	17.0227	4.58471e-11	1.60195e-09	NO	YES	YES	UP (1)	NO
ICAM1	16.9955	2.99177e-13	2.22139e-11	YES	YES	YES	UP (1)	NO
TNF	15.9959	1.86949e-06	1.26191e-05	NO	YES	NO	NO	NO
CTSS	15.7406	0.000190514	0.000857312	NO	NO	YES	NO	YES
PSMB10	15.4244	9.97999e-08	1.04002e-06	NO	1	NO	UP (2)	YES
ICAM4	14.9939	0.000584981	0.00234783	YES	YES	1	UP (2)	YES
PML	14.986	5.40641e-11	1.78411e-09	YES	YES	NO	UP (3)	YES
IL1A	14.4161	9.4797e-05	0.000450475	YES	YES	NO	UP (5)	YES
CCL20	14.1386	3.47072e-05	0.000173244	NO	NO	1	NO	YES
C1S	13.9274	2.32948e-06	1.54621e-05	NO	1	NO	UP (4)	NO
PSMB9	13.4793	6.24355e-11	1.95193e-09	YES	YES	1	UP (2)	NO
PIGR	13.1349	8.56648e-05	0.000410362	NO	1	YES	DW (1)	NO
CSF1	12.0469	9.90683e-07	7.54443e-06	YES	YES	1	UP (5)	YES
TAP2	11.8132	3.8224e-09	5.97501e-08	NO	NO	NO	NO	NO
MUC1	11.4406	1.019e-08	1.44115e-07	NO	YES	YES	NO	YES
IL18R1	11.1077	8.09859e-07	6.27876e-06	NO	NO	1	NO	YES
STAT1	10.3745	3.26328e-12	1.76217e-10	NO	YES	YES	NO	NO
MYD88	10.3526	3.24514e-06	2.01384e-05	NO	NO	1	UP (1)	YES
IL2RG	9.92978	0.00278257	0.00939118	NO	NO	NO	NO	YES
B2M	9.49504	1.30971e-13	1.11138e-11	NO	1	YES	UP (1)	NO
TNFRSF14	8.96172	0.000694276	0.0027536	NO	1	1	UP (6)	YES
IL1B	8.47131	0.00155115	0.00572286	NO	1	1	UP (2)	YES
PDCD1LG2	8.19193	0.000272579	0.00116484	NO	NO	YES	NO	YES
TNFAIP3	8.13456	1.45748e-09	2.47356e-08	NO	YES	YES	DW (2)	YES
PSMB8	7.63517	2.53016e-12	1.50291e-10	NO	YES	NO	NO	YES
NOD2	7.61774	0.000457167	0.00184733	NO	1	NO	NO	YES
CD74	7.2501	5.31894e-05	0.000258972	NO	NO	NO	DW (1)	YES
GBP5	6.55478	0.000195242	0.000871982	NO	NO	NO	DW (2)	NO
IKBKE	6.4471	4.34456e-08	5.34771e-07	NO	1	YES	NO	YES
SOCS3	6.33384	5.4168e-07	4.46886e-06	NO	1	YES	UP (2)	YES
CCL2	6.02864	1.73511e-10	4.68481e-09	NO	NO	NO	UP (3)	YES
TNFRSF10C	5.91195	2.08641e-05	0.000107768	YES	YES	NO	UP (5)	YES
TAPBP	5.90853	1.11022e-09	2.12732e-08	NO	NO	YES	NO	YES
CLEC4E	5.65406	0.000242484	0.00105908	NO	NO	NO	UP (1)	NO
IL7	5.5607	0.00026277	0.00113106	NO	1	NO	UP (1)	NO
NFKBIZ	5.51158	1.6852e-06	1.15111e-05	NO	YES	NO	UP (1)	YES
TLR2	5.42499	0.000219134	0.000964189	NO	NO	NO	NO	YES
EGR1	4.97574	9.76736e-06	5.42225e-05	NO	NO	YES	UP (3); DW (2)	NO
IRAK2	4.75448	1.31987e-10	3.92e-09	NO	NO	YES	NO	NO
DPP4	4.74529	4.19179e-05	0.000205779	NO	YES	1	NO	NO
NT5E	4.73719	1.72128e-10	4.68481e-09	NO	YES	1	UP (1)	NO
PLAUR	4.69587	6.00317e-08	6.72808e-07	NO	YES	NO	NO	YES
ITGA5	4.67631	1.89811e-10	4.90206e-09	NO	NO	YES	NO	YES
CD40	4.618	1.25246e-09	2.25442e-08	NO	NO	1	NO	NO
RAG1	4.48025	0.000349607	0.00146244	NO	NO	NO	NO	YES
NFKB2	4.44062	2.90213e-10	6.38468e-09	NO	1	1	NO	YES
C4A/B	4.39603	0.00106376	0.0040766	NO	NO	NO	NO	YES
STAT6	4.3008	1.68596e-06	1.15111e-05	YES	YES	YES	UP (1)	YES
NFKBIA	4.28374	3.35132e-10	7.10958e-09	NO	YES	1	NO	YES
CD82	4.08958	1.11637e-05	6.02839e-05	YES	YES	1	UP (5)	NO
NOD1	4.07176	2.24329e-07	2.08205e-06	NO	YES	NO	DW (1)	NO
SLC2A1	3.83485	6.78674e-06	3.87627e-05	NO	YES	YES	NO	YES
RELB	3.75614	2.29686e-08	3.03185e-07	YES	NO	YES	UP (2)	YES
IL12A	3.64601	0.000210404	0.000932688	NO	1	NO	UP (2)	YES
ITGAX	3.61915	0.00238205	0.00822639	NO	NO	NO	NO	YES
TNFRSF11A	3.46657	6.57051e-06	3.82635e-05	NO	NO	1	DW (2)	YES
TNFSF4	3.45291	0.000927843	0.00357882	YES	YES	NO	UP (5)	YES
IL4R	3.18386	9.2639e-08	1.0005e-06	NO	YES	YES	UP (3)	YES
IGF2R	3.16985	1.98029e-05	0.000103184	NO	YES	YES	NO	YES
NFIL3	3.15347	3.73126e-06	2.2616e-05	YES	YES	YES	UP (1); DW (1)	YES
NFKB1	3.05866	1.1563e-06	8.4795e-06	NO	1	YES	NO	YES
CD83	3.05483	1.04799e-05	5.71104e-05	YES	YES	1	UP (3)	YES
CXCL2	3.05288	2.30241e-07	2.10405e-06	NO	YES	NO	NO	YES
CXCL1	3.02624	1.07111e-06	8.05366e-06	NO	YES	NO	DW (2)	YES
TICAM1	3.00457	1.26608e-06	9.06087e-06	NO	NO	YES	DW (1)	YES
NOTCH1	2.98289	0.000695353	0.0027536	YES	YES	1	UP (4)	YES
JAK2	2.98074	4.08439e-07	3.4659e-06	NO	YES	NO	DW (1)	YES
FN1	2.85036	2.42055e-05	0.000123949	NO	1	YES	DW (1)	YES
sCTLA4	2.84899	0.000391685	0.00161493	NO	1	NO	NO	YES
IFNAR1	2.82534	0.000254715	0.00110439	NO	1	YES	NO	YES
ABL1	2.74994	3.31539e-07	2.85412e-06	NO	YES	YES	DW (1)	YES
CASP2	2.7323	6.10804e-07	4.90294e-06	NO	1	1	DW (1)	YES
SRC	2.70634	2.47327e-07	2.22594e-06	YES	YES	YES	UP (3)	NO
BCL6	2.70069	8.30472e-06	4.6981e-05	NO	YES	NO	UP (2)	YES
CFD	2.65262	4.68444e-07	3.91909e-06	NO	NO	1	NO	YES
MAPK11	2.57214	0.00121667	0.00454529	YES	YES	YES	UP (1)	YES
CASP8	2.56486	6.09455e-07	4.90294e-06	NO	1	NO	NO	NO
RUNX1	2.53875	0.000360364	0.0014969	NO	YES	YES	NO	YES
MBP	2.52519	1.36668e-05	7.31358e-05	YES	NO	YES	UP (2)	YES
RELA	2.52025	0.00088744	0.00346802	NO	YES	NO	DW (1)	NO
CD97	2.50718	1.69382e-07	1.59703e-06	NO	YES	1	NO	NO
TCF4	2.50523	1.04299e-05	5.71104e-05	YES	YES	YES	DW (3)	YES
STAT3	2.49727	2.90322e-06	1.88185e-05	YES	YES	YES	UP (4)	YES
MCL1	2.47147	1.1307e-07	1.11939e-06	YES	YES	YES	UP (1)	YES
NFATC3	2.45462	8.76669e-06	4.91266e-05	NO	YES	NO	NO	NO
TOLLIP	2.27348	3.25469e-06	2.01384e-05	NO	NO	NO	NO	YES
BCL2L11	2.21434	0.000312382	0.00131599	YES	YES	YES	UP(3)	YES
IFNAR2	2.16868	3.40441e-06	2.08476e-05	NO	1	YES	UP (1)	YES
APP	2.16645	2.84218e-07	2.51979e-06	NO	YES	YES	NO	YES
SMAD3	2.13282	1.37991e-06	9.64317e-06	YES	YES	YES	UP (3)	YES
BST1	2.081	0.00174198	0.00628446	NO	YES	1	NO	YES
NOTCH2	2.06766	1.39531e-05	7.40014e-05	YES	NO	YES	DW (1)	YES
CD276	2.03843	3.39454e-05	0.000170878	NO	YES	1	NO	YES
CD81	1.92716	1.12668e-06	8.36562e-06	NO	NO	YES	NO	YES
MAP4K4	1.92545	0.00252924	0.0086842	YES	YES	YES	UP (2); DW (1)	YES
ZEB1	1.92031	0.00298975	0.0099213	YES	YES	YES	DW (2)	YES
FCGRT	1.91942	3.1391e-06	2.00497e-05	NO	1	1	NO	YES
CUL9	1.87848	0.00229482	0.00803742	NO	YES	YES	NO	YES
BATF3	1.87742	7.52171e-05	0.000363243	NO	YES	1	UP (2)	YES
ICOSLG	1.84133	0.00234754	0.00815461	NO	YES	YES	UP (3)	NO
STAT5B	1.80084	0.000916431	0.00355791	NO	YES	1	NO	YES
TRAF3	1.79167	0.00286772	0.00956981	NO	YES	1	NO	YES
ETS1	1.77581	0.00230027	0.00803742	NO	1	YES	DW (2)	NO
TYK2	1.76966	0.000124606	0.000573767	NO	YES	1	NO	YES
CD164	1.76838	4.86137e-06	2.88411e-05	NO	YES	1	NO	YES
CD99	1.69357	0.000131465	0.000600692	NO	NO	NO	NO	YES
IFNGR1	1.61975	0.000288642	0.00122467	NO	1	NO	NO	YES
SKI	1.58373	0.00199852	0.00710851	NO	YES	YES	NO	YES
IL13RA1	1.56706	0.000394216	0.00161493	NO	1	1	UP (1)	NO
TRAF2	1.54206	0.00212952	0.00752937	NO	YES	1	DW (2)	NO
IKBKG	1.5109	0.00121131	0.00454529	NO	YES	NO	NO	YES
ADA	-1.62109	0.0015053	0.00558844	YES	YES	YES	UP (9)	YES
PSMC2	-1.73685	6.65182e-06	3.8361e-05	NO	YES	NO	NO	YES
PSMB5	-1.75828	1.20906e-06	8.75832e-06	NO	NO	NO	NO	YES
CD70	-1.95578	0.00174568	0.00628446	NO	YES	YES	UP (5)	YES
CD3EAP	-1.99636	0.000102093	0.000477506	YES	YES	NO	DW (1)	YES
C1QBP	-2.46522	1.12453e-07	1.11939e-06	NO	1	YES	NO	YES
TFRC	-2.58136	2.03389e-08	2.74575e-07	NO	YES	1	NO	YES
ICAM3	-3.25083	1.94095e-05	0.000102028	NO	NO	NO	NO	YES
ITGAE	-3.37503	5.74248e-08	6.68829e-07	NO	YES	YES	NO	YES
HLA-DMB	-6.74888	4.90397e-06	2.88411e-05	NO	YES	NO	NO	YES
TNFSF15	-7.05813	1.34059e-06	9.47989e-06	YES	YES	NO	UP (1)	NO
